# Supplementary material for: Development of a Statistical Shape Model and Assessment of Anatomical Shape Variations in the Hemipelvis
Source: J Clin Med. 2023 May 30;12(11):3767. doi: 10.3390/jcm12113767 (PMC10253964; doi:10.3390/jcm12113767)
Supplement: Supplementary file 1 [file jcm-12-03767-s001.zip]

Archive with 3 entries (3 files):
- Figure S1 Compactness curve and generalization ability.png
- STL files.zip
- Supplementary materials Videos.zip
